# Supplementary material for: Efficacy of the new β-D-glucan measurement kit for diagnosing invasive fungal infections, as compared with that of four conventional kits
Source: PLoS One. 2021 Aug 26;16(8):e0255172. doi: 10.1371/journal.pone.0255172 (PMC8389481; doi:10.1371/journal.pone.0255172)
Supplement: S1 Dataset — (XLSX) [file pone.0255172.s002.xlsx]

## Sheet: BGD
#	Age	Gender	IFIs	ES	Wako	Wako-Eu	MKII	Fungitell	Evaluation	Possible cause of FP
HM-001	31	F		2.5	<2.2	<2.2	<5.0	<31
HM-002	43	M		1.1	<2.2	<2.2	<5.0	<31
HM-003	56	M		28.1	14.6	14.6	45.2	<31	FP	Oesophageal candidiasis
HM-004	66	F		8.9	3.9	3.9	19.8	<31
HM-011	65	M		2.5	<2.2	<2.2	<5.0	<31
HM-012	61	M	Aspergillus empyema	110.9	41.4	42.3	168	<31	TP
HM-013	84	F		8.5	<2.2	<2.2	9.3	<31
HM-018	70	M		2.5	<2.2	<2.2	11.5	<31
HM-028	66	F		8.9	<2.2	<2.2	13.1	<31
HM-032	35	F		4.9	<2.2	<2.2	<5.0	<31
HM-033	54	F		15.3	11.5	10.0	45.2	<31	FP	IVIG
HM-034	20	M		6.1	<2.2	<2.2	<5.0	<31
HM-042	80	M		2.8	<2.2	<2.2	<5.0	<31
HM-043	29	F		5.3	<2.2	<2.2	<5.0	<31
HM-045	51	F		6.5	<2.2	<2.2	<5.0	<31
HM-051	66	M		3	<2.2	<2.2	<5.0	<31
HM-052	60	F		1.7	<2.2	<2.2	<5.0	<31
HM-054	55	F		6.6	<2.2	<2.2	<5.0	<31
HM-057	51	F	Candidemia	77.6	15.0	13.7	81.8	43	TP
HM-058	54	F		0.7	<2.2	<2.2	<5.0	<31
HM-060	60	M	Candida peritonitis	103.7	38.9	34.4	130	<31	TP
HM-061	28	F		2.2	<2.2	<2.2	<5.0	<31
HM-066	87	M		4.5	<2.2	<2.2	<5.0	<31
HM-067	49	F		5.9	<2.2	<2.2	<5.0	<31
HM-071	79	F	Chronic pulmonary aspergillosis	11.4	<2.2	2.2	7.1	<31	Under treatment
HM-075	24	F		3	2.6	2.2	12.6	<31
HM-076	44	F		12	4.3	4.3	19.9	<31
HM-077	46	F		8.4	<2.2	<2.2	<5.0	<31
HM-078	58	F		13.6	<2.2	<2.2	<5.0	<31
HM-081	65	F		9.1	5.3	5.0	22.8	<31	FP	Unknown
HM-083	82	M		7.1	2.5	3.1	13.7	<31
HM-084	61	F		1.6	2.6	2.6	9.1	<31
HM-086	82	F		3.4	<2.2	<2.2	<5.0	<31
HM-096	75	F	Candidemia	13.3	22.1	20.8	55.3	257	TP
HM-101	64	F		11.3	<2.2	<2.2	7.3	<31
HM-103	82	M		2.6	<2.2	<2.2	<5.0	<31
HM-105	78	M		25.8	5.2	4.3	18.4	63	FP	Unknown
HM-107	65	M		1	<2.2	<2.2	<5.0	<31
HM-115	58	M		7.3	<2.2	<2.2	<5.0	<31
HM-118	75	F		8.6	2.5	2.8	15.3	40
HM-119	75	M		6.3	<2.2	<2.2	6.1	<31
HM-120	44	M		16.6	5.7	5.4	14.3	71
HM-121	65	M		1.3	<2.2	<2.2	<5.0	<31
HM-123	78	M	PCP	154.4	45.2	39.7	148	484	TP
HM-124	71	F		2	<2.2	<2.2	<5.0	<31
HM-128	80	M		5.7	<2.2	<2.2	<5.0	<31
HM-134	58	F		3.4	<2.2	<2.2	51	197	FP	Chinese medicine
HM-135	65	M		15.5	17.2	15.4	56.5	176	FP	Oesophageal candidiasis
HM-137	75	F		2.6	<2.2	<2.2	<5.0	<31
HM-138	36	F		4.5	<2.2	<2.2	<5.0	45
HM-139	65	F		3.8	<2.2	<2.2	<5.0	<31
HM-141	69	M		3.2	<2.2	<2.2	<5.0	<31
HM-142	77	M		2.2	<2.2	<2.2	<5.0	<31
HM-144	20	F		2.7	<2.2	<2.2	<5.0	<31
HM-146	74	M		2	<2.2	<2.2	<5.0	<31
HM-149	83	M	PCP	337.4	115.2	119.2	>300	>500	TP
HM-150	54	F		4.1	<2.2	<2.2	<5.0	<31
HM-153	77	F		4.7	<2.2	<2.2	<5.0	<31
HM-154	78	M		7.7	3.3	3.5	15.5	49
HM-155	77	M		5.8	<2.2	<2.2	<5.0	<31
HM-162	34	F		11.3	<2.2	2.8	9.8	<31
HM-163	60	M		5.8	<2.2	<2.2	<5.0	<31
HM-166	46	M		5.7	<2.2	<2.2	<5.0	<31
HM-167	86	M		5.9	<2.2	<2.2	13.3	<31
HM-173	70	F		1.2	<2.2	<2.2	<5.0	<31
HM-174	72	M		6.6	<2.2	<2.2	5.9	<31
HM-184	84	F		10.5	3.8	2.6	9.8	31
HM-185	80	M		3.8	<2.2	<2.2	<5.0	<31
HM-186	33	M		10	<2.2	<2.2	8.5	<31
HM-189	77	F		4.1	<2.2	<2.2	<5.0	<31
HM-193	75	F		5.4	<2.2	<2.2	<5.0	<31
HM-196	66	M		3.5	<2.2	<2.2	<5.0	<31
HM-197	68	M		392.4	145.5	151.2	>300(624)	1250	TP
HM-201	50	F		2.7	<2.2	<2.2	<5.0	<31
HM-206	68	F		11.4	<2.2	<2.2	8.9	<31
HM-209	71	F	Invasive pulmonary aspergillosis	22.5	14.2	11.7	52.1	161	TP
HM-211	68	M		29.3	10.4	10.4	17.3	102	FP	Post abdominal surgery
HM-212	54	M		8.2	3.0	2.8	10.7	<31
HM-215	28	M		2	<2.2	<2.2	<5.0	<31
HM-226	67	M		12.2	<2.2	<2.2	<5.0	<31
HM-227	43	M		3.6	<2.2	<2.2	<5.0	<31
HM-228	61	F		4.8	<2.2	<2.2	<5.0	<31
HM-232	52	F		0.6	<2.2	<2.2	<5.0	<31
HM-234	66	M		2.5	<2.2	<2.2	<5.0	<31
HM-235	47	F		2.6	<2.2	<2.2	<5.0	<31
HM-236	44	F		4	<2.2	<2.2	6.7	<31
HM-239	81	F		5.6	<2.2	<2.2	7.3	<31
HM-241	38	F		2.3	<2.2	<2.2	<5.0	<31
HM-247	65	M		3.8	<2.2	<2.2	5.3	<31
HM-248	68	F		4.5	2.7	2.8	11.5	<31
HM-255	37	M	PCP	134.8	31.9	32.6	142	47	TP
HM-258	68	F		3.8	<2.1	<2.1	<5.0	<31
HM-259	69	F		46.5	10.5	7.6	45.7	<31	FP	Unknown
HM-260	64	F		5.2	<2.1	<2.1	<5.0	<31
HM-261	65	F		15.7	3.1	2.7	16	<31
HM-262	39	F		7.1	<2.1	<2.1	5.9	<31
HM-263	50	F		12.6	<2.1	<2.1	5.6	<31
HM-266	74	F		4.6	<2.1	<2.1	6.7	<31
HM-267	67	F		1.3	<2.1	<2.1	<5.0	<31
HM-272	61	M		4.3	<2.1	<2.1	<5.0	<31
HM-276	34	F		17.1	<2.1	<2.1	<5.0	<31
HM-281	74	F		0.6	<2.1	<2.1	<5.0	<31
HM-287	54	M		12.4	<2.1	<2.1	<5.0	<31
HM-290	64	M		0.5	<2.1	<2.1	<5.0	<31
HM-294	59	F		2.5	<2.1	<2.1	<5.0	193	FP	Unknown
HM-295	71	F		5.9	<2.1	<2.1	<5.0	<31
HM-298	54	M		4.4	<2.1	<2.1	<5.0	<31
HM-302	76	M		3.2	<2.1	<2.1	<5.0	<31
HM-305	83	F		3.3	<2.1	<2.1	<5.0	<31
HM-309	87	F		2.6	<2.1	<2.1	<5.0	<31
HM-310	76	F		18.5	<2.1	<2.1	<5.0	<31
HM-315	64	F		34.3	10.7	11.5	30.5	124	FP	Unknown
HM-318	73	M		11.9	2.6	2.8	10.4	38
HM-319	63	F		18.2	5.1	6.1	24.2	89	FP	Unknown
HM-320	63	F		12.6	<2.1	2.3	11.3	<31
HM-329	70	M		16.9	2.4	2.4	18.2	41
HM-330	53	M		36.5	<2.1	<2.1	24	52	FP	Unknown
HM-332	81	F		11.1	2.4	2.3	7.6	<31
HM-333	80	M		9.6	2.2	2.1	9.9	34
HM-336	76	M		2.1	<2.1	<2.1	<5.0	<31
HM-339	85	M		29.6	7.5	7.4	33.4	109	FP	Unknown
HM-340	76	M		40.8	10.9	12.5	55.3	198	FP	Unknown
HM-341	63	M		28.7	<2.1	<2.1	<5.0	<31	FP	Unknown
HM-342	65	M		1.8	<2.1	<2.1	<5.0	<31
HM-344	79	F		4.6	<2.1	<2.1	<5.0	<31
HM-352	26	F		4.6	<2.1	<2.1	<5.0	<31
HM-359	77	M		2.2	<2.1	<2.1	<5.0	<31
HM-360	43	M		3.5	<2.1	<2.1	<5.0	<31
HM-362	45	M		11.1	<2.1	<2.1	14.4	60
HM-363	76	M		9	<2.1	<2.1	<5.0	<31
HM-364	65	M		4	<2.1	<2.1	<5.0	151	FP	Unknown
HM-365	66	M		3.5	<2.1	<2.1	<5.0	<31
HM-369	65	M		6.7	<2.1	<2.1	8.1	<31
HM-371	62	M		1.5	<2.1	<2.1	<5.0	<31
HM-376	42	M		4.9	<2.1	<2.1	5.9	<31
HM-377	47	F		14.5	<2.1	2.2	6.1	34
HM-386	49	F		7.3	<2.1	<2.1	<5.0	31
HM-387	67	M		6.5	<2.1	<2.1	<5.0	<31
HM-388	26	F		6.6	<2.1	<2.1	<5.0	<31
HM-391	71	F		19.1	3.3	3.0	11.2	45
HM-397	69	M		7.3	<2.1	<2.1	6.9	<31
HM-399	66	M		3.1	<2.1	<2.1	<5.0	<31
HM-401	68	M		48.5	11.0	10.1	50	125	FP	Post abdominal surgery
HM-402	64	M		24.1	<2.1	<2.1	<5.0	<31	FP	Unknown
HM-403	72	F		65.9	18.1	18.4	75.2	280	FP	Post abdominal surgery
HM-404	50	F		9.1	<2.1	<2.1	5.1	<31
HM-405	42	M	Aspergillus pseudomembranous Tracheobronchitis	149.2	945.0	986.0	1530	>500	TP
HM-413	62	M		3.1	<2.1	<2.1	13.4	75
HM-415	76	F		6	<2.1	<2.1	<5.0	114	FP	Unknown
HM-417	71	M		5.8	<2.1	<2.1	<5.0	<31
HM-418	60	M		6.5	<2.1	<2.1	<5.0	<31
HM-428	32	M		6.1	<2.1	<2.1	<5.0	<31
HM-429	79	M		11.1	<2.1	2.4	13.6	42
HM-432	71	M		7.6	<2.1	<2.1	5.8	<31
HM-439	74	M		16.3	3.0	3.1	11	31
HM-442	24	M		3.6	<2.1	<2.1	<5.0	<31
HM-443	79	F		5.9	<2.1	<2.1	7.2	<31
HM-444	70	M	PCP	116.7	30.8	29.6	131	392	TP
HM-446	71	M		7.1	<2.1	<2.1	<5.0	<31
HM-450	59	M		6.7	<2.1	<2.1	<5.0	<31
HM-451	77	F		3.5	<2.1	2.2	<5.0	33
HM-453	62	M		6.7	<2.1	<2.1	5.5	<31
HM-454	75	F	PCP	397.1	112.1	112.1	415	>500	TP
HM-460	41	M		12.1	<2.1	<2.1	<5.0	<31
HM-466	78	F		13.4	<2.1	<2.1	<5.0	<31
